# Supplementary material for: Predicting Dose-Range Chemical Toxicity using Novel Hybrid Deep Machine-Learning Method
Source: Toxics. 2022 Nov 18;10(11):706. doi: 10.3390/toxics10110706 (PMC9692315; doi:10.3390/toxics10110706)
Supplement: Supplementary file 1 [file toxics-10-00706-s001.zip]

Archive with 1 entries (1 files):
- toxics-2003777-supplementary.pdf
